# Supplementary material for: The influence of corticosteroid treatment on the outcome of influenza A(H1N1pdm09)-related critical illness
Source: Crit Care. 2016 Mar 30;20:75. doi: 10.1186/s13054-016-1230-8 (PMC4818504; doi:10.1186/s13054-016-1230-8)
Supplement: Additional file 1: — Appendix A (Table 5A. Unadjusted Clinical Outcomes among Critically Ill Patients with H1N1pdm09, Table 6A. Baseline Characteristics of Patients Matched by Propensity to Receive Corticosteroids among Critically Ill Patients with H1N1pdm09, Table 6B. Cointerventions Matched by Propensity to Receive Corticosteroids among Critically Ill Patients with H1N1pdm09, Table 6C. Outcome of Patients, Matched by Propensity to Receive Corticosteroids Among Critically Ill Patients with H1N1pdm09, Table 7A: Predictors of In-Hospital Mortality Using Adjustment for Baseline and Time-Dependent Between-Group Differences over the 4 Days of ICU Admission and Until Discharge From ICU Among Critically Ill Patients with H1N1pdm09) and Appendix B (Predictors of In-Hospital Mortality Among Critically Ill Patients with H1N1pdm09 Using Adjustment for Baseline and Time-Dependent Between-Group Differences) and Appendix C (Participating Hospitals) and Appendix D (Case Report Form). (ZIP 94 kb) [file 13054_2016_1230_MOESM1_ESM.zip]

Archive with 2 entries (2 files):
- Additional File (Appendix A, B, C).docx
- Additional Files (Appendix D).docx
